# Supplementary material for: Correction of a Traffic-Defective Missense ABCB11 Variant Responsible for Progressive Familial Intrahepatic Cholestasis Type 2
Source: Int J Mol Sci. 2025 May 29;26(11):5232. doi: 10.3390/ijms26115232 (PMC12154090; doi:10.3390/ijms26115232)
Supplement: Supplementary file 1 [file ijms-26-05232-s001.zip]

Archive with 1 entries (1 files):
- ijms-3626018-supplementary.pdf
